# Supplementary material for: Biological Effects of XyloCore, a Glucose Sparing PD Solution, on Mesothelial Cells: Focus on Mesothelial-Mesenchymal Transition, Inflammation and Angiogenesis
Source: Nutrients. 2021 Jun 30;13(7):2282. doi: 10.3390/nu13072282 (PMC8308380; doi:10.3390/nu13072282)
Supplement: Supplementary file 1 [file nutrients-13-02282-s001.zip]

Archive with 1 entries (1 files):
- nutrients-1258442-supplementary.pdf
